# Supplementary material for: Molecular identification of Fusarium species in commercial vanilla and crop wild relatives in Colombia
Source: Environ Microbiol Rep. 2024 Nov 11;16(6):e70038. doi: 10.1111/1758-2229.70038 (PMC11555142; doi:10.1111/1758-2229.70038)
Supplement: Supplementary file 1 — Data S1. Supporting information. [file EMI4-16-e70038-s001.txt]

Sequences ITS-rRNA
>JR01 PP033028 F. oxysporum
AACAAGGTCTCCGTTGGTGAACCAGCGGAGGGATCATTACCGAGTTTACAACTCCCAAACCCCTGTGAAC
ATACCACTTGTTGCCTCGGCGGATCAGCCCGCTCCCGGTAAAACGGGACGGCCCGCCAGAGGACCCCTAA
ACTCTGTTTCTATATGTAACTTCTGAGTAAAACCATAAATAAATCAAAACTTTCAACAACGGATCTCTTG
GTTCTGGCATCGATGAAGAACGCAGCAAAATGCGATAAGTAATGTGAATTGCAGAATTCAGTGAATCATC
GAATCTTTGAACGCACATTGCGCCCGCCAGTATTCTGGCGGGCATGCCTGTTCGAGCGTCATTTCAACCC
TCAAGCACAGCTTGGTGTTGGGACTCGCGTTAATTCGCGTTCCCCAAATTGATTGGCGGTCACGTCGAGC
TTCCATAGCGTAGTAGTAAAACCCTCGTTACTGGTAATCGTCGCGGCCACGCCGTTAAACCCCAACTTCT
GAATGTTGACCTCGGATCAGGTAGGAATACCCGCTGAACTTAAGCATATC
>JR03 PP033029 F. concentricum
GTCGTAACAAGGTCTCCGTTGGTGAACCAGCGGAGGGATCATTACCGAGTTTACAACTCCCAAACCCCTG
TGAACATACCAATTGTTGCCTCGGCGGATCAGCCCGCTCCCGGTAAAACGGGACGGCCCGCCAGAGGACC
CCTAAACTCTGTTTCTATATGTAACTTCTGAGTAAAACCATAAATAAATCAAAACTTTCAACAACGGATC
TCTTGGTTCTGGCATCGATGAAGAACGCAGCAAAATGCGATAAGTAATGTGAATTGCAGAATTCAGTGAA
TCATCGAATCTTTGAACGCACATTGCGCCCGCCAGTATTCTGGCGGGCATGCCTGTTCGAGCGTCATTTC
AACCCTCAAGCCCTCGGGTTTGGTGTTGGGGATCGGCGAGCCCTTGCGGCAAGCCGGCCCCGAAATCTAG
TGGCGGTCTCGCTGCAGCTTCCATTGCGTAGTAGTAAAACCCTCGCAACTGGTACGCGGCGCGGCCAAGC
CGTTAAACCCCCAACTTCTGAATGTTGACCTCGGATCAGGTAGGAATACCCGCTGAACTTAAGCATATC
>JR04 PP033030 F. concentricum
AAGTAAAAGTCGTAACAAGGTCTCCGTTGGTGAACCAGCGGAGGGATCATTACCGAGTTTACAACTCCCA
AACCCCTGTGAACATACCAATTGTTGCCTCGGCGGATCAGCCCGCTCCCGGTAAAACGGGACGGCCCGCC
AGAGGACCCCTAAACTCTGTTTCTATATGTAACTTCTGAGTAAAACCATAAATAAATCAAAACTTTCAAC
AACGGATCTCTTGGTTCTGGCATCGATGAAGAACGCAGCAAAATGCGATAAGTAATGTGAATTGCAGAAT
TCAGTGAATCATCGAATCTTTGAACGCACATTGCGCCCGCCAGTATTCTGGCGGGCATGCCTGTTCGAGC
GTCATTTCAACCCTCAAGCCCTCGGGTTTGGTGTTGGGGATCGGCGAGCCCTTGCGGCAAGCCGGCCCCG
AAATCTAGTGGCGGTCTCGCTGCAGCTTCCATTGCGTAGTAGTAAAACCCTCGCAACTGGTACGCGGCGC
GGCCAAGCCGTTAAACCCCCAACTTCTGAATGTTGACCTCGGATCAGGTAGGAATACCCGCTGAACTTAA
GCATATC
>JR05 PP033031 F. concentricum
AACAAGGTCTCCGTTGGTGAACCAGCGGAGGGATCATTACCGAGTTTACAACTCCCAAACCCCTGTGAAC
ATACCAATTGTTGCCTCGGCGGATCAGCCCGCTCCCGGTAAAACGGGACGGCCCGCCAGAGGACCCCTAA
ACTCTGTTTCTATATGTAACTTCTGAGTAAAACCATAAATAAATCAAAACTTTCAACAACGGATCTCTTG
GTTCTGGCATCGATGAAGAACGCAGCAAAATGCGATAAGTAATGTGAATTGCAGAATTCAGTGAATCATC
GAATCTTTGAACGCACATTGCGCCCGCCAGTATTCTGGCGGGCATGCCTGTTCGAGCGTCATTTCAACCC
TCAAGCCCTCGGGTTTGGTGTTGGGGATCGGCGAGCCCTTGCGGCAAGCCGGCCCCGAAATCTAGTGGCG
GTCTCGCTGCAGCTTCCATTGCGTAGTAGTAAAACCCTCGCAACTGGTACGCGGCGCGGCCAAGCCGTTA
AACCCCCAACTTCTGAATGTTGACCTCGGATCAGGTAGGAATACCCGCTGAACTTAAGCATAT
>JR06 PP033032 F. oxysporum
GGAAGTAAAAAGTCGTAACAAGGTCTCCGTTGGTGAACCAGCGGAGGGATCATTACCGAGTTTACAACTC
CCAAACCCCTGTGAACATACCACTTGTTGCCTCGGCGGATCAGCCCGCTCCCGGTAAAACGGGACGGCCC
GCCAGAGGACCCCTAAACTCTGTTTCTATATGTAACTTCTGAGTAAAACCATAAATAAATCAAAACTTTC
AACAACGGATCTCTTGGTTCTGGCATCGATGAAGAACGCAGCAAAATGCGATAAGTAATGTGAATTGCAG
AATTCAGTGAATCATCGAATCTTTGAACGCACATTGCGCCCGCCAGTATTCTGGCGGGCATGCCTGTTCG
AGCGTCATTTCAACCCTCAAGCACAGCTTGGTGTTGGGACTCGCGTTAATTCGCGTTCCCCAAATTGATT
GGCGGTCACGTCGAGCTTCCATAGCGTAGTAGTAAAACCCTCGTTACTGGTAATCGTCGCGGCCACGCCG
TTAAACCCCAACTTCTGAATGTTGACCTCGGATCAGGTAGGAATACCCGCTGAACTTAAGCATAT
>JR07 PP033033 F. oxysporum
TTGGAAGTAAAAAGTCGTAACAAGGTCTCCGTTGGTGAACCAGCGGAGGGATCATTACCGAGTTTACAAC
TCCCAAACCCCTGTGAACATACCACTTGTTGCCTCGGCGGATCAGCCCGCTCCCGGTAAAACGGGACGGC
CCGCCAGAGGACCCCTAAACTCTGTTTCTATATGTAACTTCTGAGTAAAACCATAAATAAATCAAAACTT
TCAACAACGGATCTCTTGGTTCTGGCATCGATGAAGAACGCAGCAAAATGCGATAAGTAATGTGAATTGC
AGAATTCAGTGAATCATCGAATCTTTGAACGCACATTGCGCCCGCCAGTATTCTGGCGGGCATGCCTGTT
CGAGCGTCATTTCAACCCTCAAGCACAGCTTGGTGTTGGGACTCGCGTTAATTCGCGTTCCCCAAATTGA
TTGGCGGTCACGTCGAGCTTCCATAGCGTAGTAGTAAAACCCTCGTTACTGGTAATCGTCGCGGCCACGC
CGTTAAACCCCAACTTCTGAATGTTGACCTCGGATCAGGTAGGAATACCCGCTGAACTTAAGCATATC
>JR08 PP033034 F. solani
CGTAACAAGGTCTCCGTTGGTGAACCAGCGGAGGGATCATTACCGAGTCTAAACAACTCATCAACCCTGT
GAACATACCTAAAACGTTGCTTCGGCGGGAACAGACGGCCCCGTAACACGGGCCGCCCCCGCCAGAGGAC
CCCTAACTCTGTTTATATTATGTTTTTTCTGAGTAAACAAGCAAATAAATTAAAACTTTCAACAACGGAT
CTCTTGGCTCTGGCATCGATGAAGAACGCAGCGAAATGCGATAAGTAATGTGAATTGCAGAATTCAGTGA
ATCATCGAATCTTTGAACGCACATTGCGCCCGCCAGTATTCTGGCGGGCATGCCTGTTCGAGCGTCATTA
CAACCCTCAGGCCCCCGGGCCTGGCGTTGGGGATCGGCGGAAAGCCCCCTGTGGGCATACGCCGTCCCCT
AAATACAGTGGCGGTCCCGCCGCAGCTTCCATTGCGTAGTAGCTAACACCTCGCAACTGGAGAGCGGCGC
GGCCAAGCCGTAAAACCCCCAACTTCTGAATGTTGACCTCGAATCAGGTAGGAATACCCGCTGAACTTAA
GCATATC
>JR09 PP033035 F. solani
AAGGTCTCCGTTGGTGAACCAGCGGAGGGATCATTACCGAGTTATACAACTCATCAACCCTGTGAACATA
CCTAAARCGTTGCTTCGGCGGGAACAGACGGCCCCGTAACACGGGCCGCCCCCGCCAGAGGACCCCTAAC
TCTGTTTTTATAATGTTTTTCTGAGTAAACAAGCAAATAAATTAAAACTTTCAACAACGGATCTCTTGGC
TCTGGCATCGATGAAGAACGCAGCGAAATGCGATAAGTAATGTGAATTGCAGAATTCAGTGAATCATCGA
ATCTTTGAACGCACATTGCGCCCGCCAGTATTCTGGCGGGCATGCCTGTTCGAGCGTCATTACAACCCTC
AGGCCCCCGGGCCTGGCGTTGGGGATCGGCGGAAGCCCCCTGCGGGCACACGCCGTCCCTCAAATACAGT
GGCGGTCCCGCCGCAGCTTCCATTGCGTAGTAGCTAACACCTCGCAACTGGAGAGCGGCGCGGCCACGCC
GTAAAACACCCAACTTCTGAATGTTGACCTCGAATCAGGTAGGAATACCCGCTGAACTTAAGCATAT
>JR10 PP033036 F. solani
TTAAAAAGTCGTAACAAGGTCTCCGTTGGTGAACCAGCGGAGGGATCATTACCGAGTCTAAACAACTCAT
CAACCCTGTGAACATACCTAAAACGTTGCTTCGGCGGGAACAGACGGCCCCGTAAAACGGGCCGCCCCCG
CCAGAGGACCCCTAACTCTGTTGCTATATGTATCTTCTGAGTAAACAAGCAAATAAATTAAAACTTTCAA
CAACGGATCTCTTGGCTCTGGCATCGATGAAGAACGCAGCGAAATGCGATAAGTAATGTGAATTGCAGAA
TTCAGTGAATCATCGAATCTTTGAACGCACATTGCGCCCGCCAGTATTCTGGCGGGCATGCCTGTTCGAG
CGTCATTACAACCCTCAGGCCCCCCGGGCCTGGCGTTGGGGATCSGCGAGGCGCCCCCTGTGGGCACGCG
CCGTCCCCCAAATACAGTGGCGGTCCCGCCGCAGCTTCCATTGCGTAGTAGCTAACACCTCGCAACTGGA
GAGCGGCGCGGCCATGCCG
>JR11 PP033037 Clonostachys rosea
TAAAAGTCGTAACAAGGTCTCCGTTGGTGAACCAGCGGAGGGATCATTACCGAGTTTACAACTCCCAAACC
CATGTGAACATACCTACTGTTGCTTCGGCGGGATTGCCCCGGGCGCCTCGTGTGCCCCGGATCAGGCGCCC
GCCTAGGAAACTTAACTCTTGTTTTATTTTGGAATCTTCTGAGTAGTTTTTACAAATAAATAAAAACTTTC
AACAACGGATCTCTTGGTTCTGGCATCGATGAAGAACGCAGCGAAATGCGATAAGTAATGTGAATTGCAGA
ATTCAGTGAATCATCGAATCTTTGAACGCACATTGCGCCCGCCAGTATTCTGGCGGGCATGCCTGTCTGAG
CGTCATTTCAACCCTCATGCCCCTAGGGCGTGGTGTTGGGGATCGGCCAAAGCCCGCGAGGGACGGCCGGC
CCCTAAATCTAGTGGCGGACCCGTCGTGGCCTCCTCTGCGAAGTAGTGATATTCCGCATCGGAGAGCGACG
AGCCCCTGCCGTTAAACCCCCAACTTTCCAAGGTTGACCTCAGATCAGGTAGGAATACCCGCTGAACTTAA
GCATATC
>JR13 PP033038 F. oxysporum
GTAACAAGGTCTCCGTTGGTGAACCAGCGGAGGGATCATTACCGAGTTTACAACTCCCAAACCCCTGTGA
ACATACCACTTGTTGCCTCGGCGGATCAGCCCGCTCCCGGTAAAACGGGACGGCCCGCCAGAGGACCCCT
AAACTCTGTTTCTATATGTAACTTCTGAGTAAAACCATAAATAAATCAAAACTTTCAACAACGGATCTCT
TGGTTCTGGCATCGATGAAGAACGCAGCAAAATGCGATAAGTAATGTGAATTGCAGAATTCAGTGAATCA
TCGAATCTTTGAACGCACATTGCGCCCGCCAGTATTCTGGCGGGCATGCCTGTTCGAGCGTCATTTCAAC
CCTCAAGCACAGCTTGGTGTTGGGACTCGCGTTAATTCGCGTTCCCCAAATTGATTGGCGGTCACGTCGA
GCTTCCATAGCGTAGTAGTAAAACCCTCGTTACTGGTAATCGTCGCGGCCACGCCGTTAAACCCCAACTT
CTGAATGTTGACCTCGGATCAGGTAGGAATACCCGCTGAACTTAAGCATATC
>JR14 PP033039 F. solani
ACAAGGTCTCCTGTTGGTGAACCAGCGGAGGGATCATTACCGAGTCTAAACAACTCATCAACCCTGTGAA
CATACCTAAAACGTTGCTTCGGCGGGAACAGACGGCCCCGTAACACGGGCCGCCCCCGCCAGAGGACCCC
TAACTCTGTTTATATTATGTTTTTTCTGAGTAAACAAGCAAATAAATTAAAACTTTCAACAACGGATCTC
TTGGCTCTGGCATCGATGAAGAACGCAGCGAAATGCGATAAGTAATGTGAATTGCAGAATTCAGTGAATC
ATCGAATCTTTGAACGCACATTGCGCCCGCCAGTATTCTGGCGGGCATGCCTGTTCGAGCGTCATTACAA
CCCTCAGGCCCCCGGGCCTGGCGTTGGGGATCGGCGGAAAGCCCCCTGTGGGCATACGCCGTCCCCTAAA
TACAGTGGCGGTCCCGCCGCAGCTTCCATTGCGTAGTAGCTAACACCTCGCAACTGGAGAGCGGCGCGGC
CAAGCCGTAAAACCCCCAACTTCTGAATGTTGACCTCGAATCAGGTAGGAATACCCGCTGAACTTAAGCA
TATC
>JR15 PP033040 F. oxysporum
AGTAAAAGTCGTAACAAGGTCTCCGTTGGTGAACCAGCGGAGGGAWCATTACCGAGTTTACAACTCCCAA
ACCCCTGTGAACATACCACTTGTTGCCTCGGCGGATCAGCCCGCTCCCGGTAAAACGGGACGGCCCGCCA
GAGGACCCCTAAACTCTGTTTCTATATGTAACTTCTGAGTAAAACCATAAATAAATCAAAACTTTCAACA
ACGGATCTCTTGGTTCTGGCATCGATGAAGAACGCAGCAAAATGCGATAAGTAATGTGAATTGCAGAATT
CAGTGAATCATCGAATCTTTGAACGCACATTGCGCCCGCCAGTATTCTGGCGGGCATGCCTGTTCGAGCG
TCATTTCAACCCTCAAGCACAGCTTGGTGTTGGGACTCGCGTTAATTCGCGTTCCCCAAATTGATTGGCG
GTCACGTCGAGCTTCCATAGCGTAGTAGTAAAACCCTCGTTACTGGTAATCGTCGCGGCCACGCCGTTAA
ACCCCAACTTCTGAATGTTGACCTCGGATCAGGTAGGAATACCCGCTGAACTTAAGCATATC
>JR16 PP033041 F. oxysporum
AAAAAATGTAACAAGGTCTCCGTTGGTGAACCAGCGGAGGGATCATTACCGAGTTTACAACTCCCAAACC
CCTGTGAACATACCACTTGTTGCCTCGGCGGATCAGCCCGCTCCCGGTAAAACGGGACGGCCCGCCAGAG
GACCCCTAAACTCTGTTTCTATATGTAACTTCTGAGTAAAACCATAAATAAATCAAAACTTTCAACAACG
GATCTCTTGGTTCTGGCATCGATGAAGAACGCAGCAAAATGCGATAAGTAATGTGAATTGCAGAATTCAG
TGAATCATCGAATCTTTGAACGCACATTGCGCCCGCCAGTATTCTGGCGGGCATGCCTGTTCGAGCGTCA
TTTCAACCCTCAAGCACAGCTTGGTGTTGGGACTCGCGTTAATTCGCGTTCCCCAAATTGATTGGCGGTC
ACGTCGAGCTTCCATAGCGTAGTAGTAAAACCCTCGTTACTGGTAATCGTCGCGGCCACGCCGTTAAACC
CCAACTTCTGAATGTTGACCTCGGATCAGGTAGGAATACCCGCTGAACTTAAGCATATC
>JR17 PP033042 F. oxysporum
TAAAAGTCGTAACAAGGTCTCCGTTGGTGAACCAGCGGAGGGATCATTACCGAGTTTACAACTCCCAAAC
CCCTGTGAACATACCACTTGTTGCCTCGGCGGATCAGCCCGCTCCCGGTAAAACGGGACGGCCCGCCAGA
GGACCCCTAAACTCTGTTTCTATATGTAACTTCTGAGTAAAACCATAAATAAATCAAAACTTTCAACAAC
GGATCTCTTGGTTCTGGCATCGATGAAGAACGCAGCAAAATGCGATAAGTAATGTGAATTGCAGAATTCA
GTGAATCATCGAATCTTTGAACGCACATTGCGCCCGCCAGTATTCTGGCGGGCATGCCTGTTCGAGCGTC
ATTTCAACCCTCAAGCACAGCTTGGTGTTGGGACTCGCGTTAATTCGCGTTCCCCAAATTGATTGGCGGT
CACGTCGAGCTTCCATAGCGTAGTAGTAAAACCCTCGTTACTGGTAATCGTCGCGGCCACGCCGTTAAAC
CCCAACTTCTGAATGTTGACCTCGGATCAGGTAGGAATACCCGCTGAACTTAAGCATATC
>JR18 PP033043 Clonostachys rosea
AAAGTGTAACAAGGTCTCCGTTGGTGAACCAGCGGAGGGATCATTACCGAGTTTACAACTCCCAAACCCAT
GTGAACATACCTACTGTTGCTTCGGCGGGATTGCCCCGGGCGCCTCGTGTGCCCCGGATCAGGCGCCCGCC
TAGGAAACTTAACTCTTGTTTTATTTTGGAATCTTCTGAGTAGTTTTTACAAATAAATAAAAACTTTCAAC
AACGGATCTCTTGGTTCTGGCATCGATGAAGAACGCAGCGAAATGCGATAAGTAATGTGAATTGCAGAATT
CAGTGAATCATCGAATCTTTGAACGCACATTGCGCCCGCCAGTATTCTGGCGGGCATGCCTGTCTGAGCGT
CATTTCAACCCTCATGCCCCTAGGGCGTGGTGTTGGGGATCGGCCAAAGCCCGCGAGGGACGGCCGGCCCC
TAAATCTAGTGGCGGACCCGTCGTGGCCTCCTCTGCGAAGTAGTGATATTCCGCATCGGAGAGCGACGAGC
CCCTGCCGTTAAACCCCCAACTTTCCAAGGTTGACCTCAGATCAGGTAGGAATACCCGCTGAACTTAAGCA
TATCA
>JR19 PP033044 F. solani
GTAACAAGGTCTCCGTTGGTGAACCAGCGGAGGGATCATTACCGAGTCTAAACAACTCATCAACCCTGTG
AACATACCTAAAACGTTGCTTCGGCGGGAACAGACGGCCCCGTAACACGGGCCGCCCCCGCCAGAGGACC
CCTAACTCTGTTTATATTATGTTTTTTCTGAGTAAACAAGCAAATAAATTAAAACTTTCAACAACGGATC
TCTTGGCTCTGGCATCGATGAAGAACGCAGCGAAATGCGATAAGTAATGTGAATTGCAGAATTCAGTGAA
TCATCGAATCTTTGAACGCACATTGCGCCCGCCAGTATTCTGGCGGGCATGCCTGTTCGAGCGTCATTAC
AACCCTCAGGCCCCCGGGCCTGGCGTTGGGGATCGGCGGAAAGCCCCCTGTGGGCATACGCCGTCCCCTA
AATACAGTGGCGGTCCCGCCGCAGCTTCCATTGCGTAGTAGCTAACACCTCGCAACTGGAGAGCGGCGCG
GCCAAGCCGTAAAACCCCCAACTTCTGAATGTTGACCTCGAATCAGGTAGGAATACCCGCTGAACTTAAG
CATATCAATAA
>JR22 PP033045 F. pseudocircinatum
TACAACTCCCAAACCCCTGTGAACATACCAACTGTTGCCTCGGCGGATCAGCCCGCTCCCGGTAAAACGG
GACGGCCCGCCAGAGGACCCCTAAACTCTGTTTCTATATGTAACTTCTGAGTAAAACCATAAATAAATCA
AAACTTTCAACAACGGATCTCTTGGTTCTGGCATCGATGAAGAACGCAGCAAAATGCGATAAGTAATGTG
AATTGCAGAATTCAGTGAATCATCGAATCTTTGAACGCACATTGCGCCCGCCAGTATTCTGGCGGGCATG
CCTGTTCGAGCGTCATTTCAACCCTCAAGCCCAGCTTGGTGTTGGGACTCGCGAGTCAAATCGCGTTCCC
CAAATTGATTGGCGGTCACGTCGAGCTTCCATAGCGTAGTAGTAAAACCCTCGTTACTGGTAATCGTCGC
GGCCACGCCGTTAAACCCCAACTTCTGAATGTTGACCTCGGATCAGGTAGGAATACCCGCTGAACTTAAG
CATAT
>JR23 PP033046 F. pseudocircinatum
CAAACCCCTGTGAACATACCAATTGTTGCCTCGGCGGATCAGCCCGCTCCCGGTAAAACGGGACGGCCCG
CCAGAGGACCCCTAAACTCTGTTTCTATATGTAACTTCTGAGTAAAACCATAAATAAATCAAAACTTTCA
ACAACGGATCTCTTGGTTCTGGCATCGATGAAGAACGCAGCAAAATGCGATAAGTAATGTGAATTGCAGA
ATTCAGTGAATCATCGAATCTTTGAACGCACATTGCGCCCGCCAGTATTCTGGCGGGCATGCCTGTTCGA
GCGTCATTTCAACCCTCAAGCCCAGCTTGGTGTTGGGACTCGCGAGTCAAATCGCGTTCCCCAAATTGAT
TGGCGGTCACGTCGAGCTTCCATAGCGTAGTAGTAAAACCCTCGTTACTGGTAATCGTCGCGGCCACGCC
GTTAAACCCCAACTTCTGAATGTTGACCTCGGATCAGGTAGGAATACCCGCTGAAACTTAAGCATAT
>JR24 PP033047 F. pseudocircinatum
GTTAAAAGCGTAACAAGGTCTCTGTTGGTGAACCAGCGGAGGGATCATTACCGAGTTTACAACTCCCAAA
CCCCTGTGAACATACCAATTGTTGCCTCGGCGGATCAGCCCGCTCCCGGTAAAACGGGACGGCCCGCCAG
AGGACCCCTAAACTCTGTTTCTATATGTAACTTCTGAGTAAAACCATAAATAAATCAAAACTTTCAACAA
CGGATCTCTTGGTTCTGGCATCGATGAAGAACGCAGCAAAATGCGATAAGTAATGTGAATTGCAGAATTC
AGTGAATCATCGAATCTTTGAACGCACATTGCGCCCGCCAGTATTCTGGCGGGCATGCCTGTTCGAGCGT
CATTTCAACCCTCAAGCCCAGCTTGGTGTTGGGACTCGCGAGTCAAATCGCGTTCCCCAAATTGATTGGC
GGTCACGTCGAGCTTCCATAGCGTAGTAATAAAACCCTCGTTACTGGTAATCGTCGCGGCCACGCCGTTA
AACCCCAACTTCTGAATGTTGACCTCGGATCAGGTAGGAATACCCGCTGAACTTAAGCATATC
>JR25 PP033048 F. pseudocircinatum
TAACAAGGTTTCCGTTGGGTGAACCAGCGGAGGGATCATTACCGAGTTTACAACTCCCAAACCCCTGTGA
ACATACCAATTGTTGCCTCGGCGGATCAGCCCGCTCCCGGTAAAACGGGACGGCCCGCCAGAGGACCCCT
AAACTCTGTTTCTATATGTAACTTCTGAGTAAAACCATAAATAAATCAAAACTTTCAACAACGGATCTCT
TGGTTCTGGCATCGATGAAGAACGCAGCAAAATGCGATAAGTAATGTGAATTGCAGAATTCAGTGAATCA
TCGAATCTTTGAACGCACATTGCGCCCGCCAGTATTCTGGCGGGCATGCCTGTTCGAGCGTCATTTCAAC
CCTCAAGCCCAGCTTGGTGTTGGGACTCGCGAGTCAAATCGCGTTCCCCAAATTGATTGGCGGTCACGTC
GAGCTTCCATAGCGTAGTAGTAAAACCCTCGTTACTGGTAATCGTCGCGGCCACGCCGTTAAACCCCAAC
TTCTGAATGTTGACCTCGGATCAGGTAGGAATACCCGCTGAACTTAAGCATAT
>JR26 PP033049 F. oxysporum
ACAAGGTCTCCGTTGGTGAACCAGCGGAGGGATCATTACCGAGTTTACAACTCCCAAACCCCTGTGAACA
TACCACTTGTTGCCTCGGCGGATCAGCCCGCTCCCGGTAAAACGGGACGGCCCGCCAGAGGACCCCTAAA
CTCTGTTTCTATATGTAACTTCTGAGTAAAACCATAAATAAATCAAAACTTTCAACAACGGATCTCTTGG
TTCTGGCATCGATGAAGAACGCAGCAAAATGCGATAAGTAATGTGAATTGCAGAATTCAGTGAATCATCG
AATCTTTGAACGCACATTGCGCCCGCCAGTATTCTGGCGGGCATGCCTGTTCGAGCGTCATTTCAACCCT
CAAGCACAGCTTGGTGTTGGGACTCGCGTTAATTCGCGTTCCTCAAATTGATTGGCGGTCACGTCGAGCT
TCCATAGCGTAGTAGTAAAACCCTCGTTACTGGTAATCGTCGCGGCCACGCCGTTAAACCCCAACTTCTG
AATGTTGACCTCGGATCAGGTAGGAATACCCGCTGAACTTAAGCATATC
>JR27 PP033050 Colletocrichum brevisporum
CGTAACAAGGTCTCCGTTGGTGAACCAGCGGAGGGATCATTATCGAGTTACCGCTCCTTATAACCCTTTG
TGAACATACCCCAAACGTTGCCTCGGCGGGCAGCCGGAGCCCAGCTCCGGCGCCCGGAGCCGCCGTCTCG
GCGCGCCCCACCCGCCGGCGGACCACCAAACCCTATTTAAACGACGTCTCTTCTGAGTGGCACAAGCAAA
TAATCAAAACTTTTAACAACGGATCTCTTGGTTCTGGCATCGATGAAGAACGCAGCGAAATGCGATAAGT
AATGTGAATTGCAGAATTCAGTGAATCATCGAATCTTTGAACGCACATTGCGCCCGCCAGCATTCTGGCG
GGCATGCCTGTTCGAGCGTCATTTCAACCCTCAAGCACCGCTTGGCGTTGGGGCCCTACGGCTTCCGTAG
GCCCCGAAATACAGTGGCGGACCCTCCCGGAGCCTCCTTTGCGTAGTAACATACCACCTCGCACTGGGAT
CCGGAGGGACTCCTGCCGTAAAACCCCCCAATTTTCCAAAGGTTGACCTCGGATCAGGTAGGAATACCCC
GCTGAACTTAAGCATATCAATAA
>JR28 PP033051 F. oxysporum
TGGAAGTAAAAGTCGTAACAAGGTCTCCGTTGGTGAACCAGCGGAGGGATCATTACCGAGTTTACAACTC
CCAAACCCCTGTGAACATACCACTTGTTGCCTCGGCGGATCAGCCCGCTCCCGGTAAAACGGGACGGCCC
GCCAGAGGACCCCTAAACTCTGTTTCTATATGTAACTTCTGAGTAAAACCATAAATAAATCAAAACTTTC
AACAACGGATCTCTTGGTTCTGGCATCGATGAAGAACGCAGCAAAATGCGATAAGTAATGTGAATTGCAG
AATTCAGTGAATCATCGAATCTTTGAACGCACATTGCGCCCGCCAGTATTCTGGCGGGCATGCCTGTTCG
AGCGTCATTTCAACCCTCAAGCACAGCTTGGTGTTGGGACTCGCGTTAATTCGCGTTCCCCAAATTGATT
GGCGGTCACGTCGAGCTTCCATAGCGTAGTAGTAAAACCCTCGTTACTGGTAATCGTCGCGGCCACGCCG
TTAAACCCCAACTTCTGAATGTTGACCTCGGATCAGGTAGGAATACCCGCTGAACTTAAGCATATC
>JR29 PP033052 F. oxysporum
CAAGGTTTCCGTTGGGGGAACCAGCGGAGGGATCATTACCGAGTTTACAACTCCCAAACCCCTGTGAACA
TACCACTTGTTGCCTCGGCGGATCAGCCCGCTCCCGGTAAAACGGGACGGCCCGCCAGAGGACCCCTAAA
CTCTGTTTCTATATGTAACTTCTGAGTAAAACCATAAATAAATCAAAACTTTCAACAACGGATCTCTTGG
TTCTGGCATCGATGAAGAACGCAGCAAAATGCGATAAGTAATGTGAATTGCAGAATTCAGTGAATCATCG
AATCTTTGAACGCACATTGCGCCCGCCAGTATTCTGGCGGGCATGCCTGTTCGAGCGTCATTTCAACCCT
CAAGCACAGCTTGGTGTTGGGACTCGCGTTAATTCGCGTTCCCCAAATTGATTGGCGGTCACGTCGAGCT
TCCATAGCGTAGTAGTAAAACCCTCGTTACTGGTAATCGTCGCGGCCACGCCGTTAAACCCCAACTTCTG
AATGTTGACCTCGGATCAGGTAGGAATACCCGCTGAAACTAAAGCATAT
>JR30 PP033053 F. oxysporum
AACAAGGTCTCCGTTGGTGAACCAGCGGAGGGATCATTACCGAGTTTACAACTCCCAAACCCCTGTGAAC
ATACCACTTGTTGCCTCGGCGGATCAGCCCGCTCCCGGTAAAACGGGACGGCCCGCCAGAGGACCCCTAA
ACTCTGTTTCTATATGTAACTTCTGAGTAAAACCATAAATAAATCAAAACTTTCAACAACGGATCTCTTG
GTTCTGGCATCGATGAAGAACGCAGCAAAATGCGATAAGTAATGTGAATTGCAGAATTCAGTGAATCATC
GAATCTTTGAACGCACATTGCGCCCGCCAGTATTCTGGCGGGCATGCCTGTTCGAGCGTCATTTCAACCC
TCAAGCACAGCTTGGTGTTGGGACTCGCGTTAATTCGCGTTCCTCAAATTGATTGGCGGTCACGTCGAGC
TTCCATAGCGTAGTAGTAAAACCCTCGTTACTGGTAATCGTCGCGGCCACGCCGTTAAACCCCAACTTCT
GAATGTTGACCTCGGATCAGGTAGGAATACCCGCTGAACTTAAGCATATC
>JR31 PP033054 F. solani
AAAAGTCGTAACAAGGTCTTCGTTGGTGAACCAGCGGAGGGATCATTACCGAGTCTAAACAACTCATCAA
CCCTGTGAACATACCTAAAACGTTGCTTCGGCGGGAACAGACGGCCCCGTAACACGGGCCGCCCCCGCCA
GAGGACCCCTAACTCTGTTTATATTATGTTTTTTCTGAGTAAACAAGCAAATAAATTAAAACTTTCAACA
ACGGATCTCTTGGCTCTGGCATCGATGAAGAACGCAGCGAAATGCGATAAGTAATGTGAATTGCAGAATT
CAGTGAATCATCGAATCTTTGAACGCACATTGCGCCCGCCAGTATTCTGGCGGGCATGCCTGTTCGAGCG
TCATTACAACCCTCAGGCCCCCGGGCCTGGCGTTGGGGATCGGCGGAAAGCCCCCTGTGGGCATACGCCG
TCCCCTAAATACAGTGGCGGTCCCGCCGCAGCTTCCATTGCGTAGTAGCTAACACCTCGCAACTGGAGAG
CGGCGCGGCCAAGCCGTANAAACCCCCAACTTCTGAATGTTGACCTCGAATCACGTAGGAATACCCGCTG
AACTTAAGCATATCAAT

Sequences EF1-alpha
>JR01 PP835904 Fov
CAAGACTCACCTTAACGTCGTCGTCATCGGCCACGTCGACTCTGGCAAGTCGACCACTGTGAGTACTTTC
CTCGACAATGAGCTTATCTGCCATCGTCAATCCCGACCAAGATGTGGCGGGGTATTTCTCAAAGTCAACA
TATTGACATCGTTTCACAGACCGGTCACTTGATCTACCAGTGCGGTGGTATCGACAAGCGAACCATCGAG
AAGTTCGAGAAGGTTAGTCACTTTCCCTTCGATCGCGCGTCCTTTGCCCATCGATTTACCCTACGACTCG
AAACATGCCCGCTACCCCGCTCGAGACCAAAAATTTTGCAATATGACCGTAATTTTTTTGGTGGGGCACT
TACCCCGCCACTTGAGCGACGGAAGCGTTTGCCCTCTTACCATTCTCAAAACCTCAATGAGTGCGTTGTC
ACGTGTCAAGCAGTCACTAACCATTCAACAATAGGAAGCCGCTGAGCTCGGTAAGGGTTCCTTCAAGTAC
GCCTGGGTTCTTGACAAGCTCAAGGCCGAGCGTGAGCGTGGTATCACCATCGATATTGCTCTCTGGAAGT
TCGAGACTCCTCGCTACTATGTCACCGTCATTGGTATGTTGTCGCTCATGCTTCATTCTACTTCTCTTCG
TACTAACATATCACTCAGACGCTCCCGGTCACCGTGATTTCATCAAGAACATGAT
>JR03 PP835905 F. concentricum
AGACTCACCTTAACGTCGTCGTCATCGGCCACGTCGACTCTGGCAAGTCGACCACTGTGAGTACTACCCT
TGACGATGAGCTTATCTGCCATCGTAATCCTGACCAAGATCTGGCGGGGTGTATCTCAAAAGACAACATG
CTGACATAGCTTCACAGACCGGTCACTTGATCTACCAGTGCGGTGGTATCGACAAGCGAACCATCGAGAA
GTTCGAGAAGGTTAGTCTCCCTTCGATCGCGCGTCCTTTGCCCATCGATTTTCCCCTACGACTCGAAACG
TGCCCGCTACCCCGCTCGAGACCAAAAATTTTGCGATATGACCGTAATTTTTTTGGTGGGGCATTTACCC
CGCCACTCGAGCGATGGGCGCGTTTGCCCTCTCCACAATCTCAATGAGCGCATCGTCACGTGCCAAGTAG
TCACTAACCATCCGACAATAGGAAGCCGCTGAGCTCGGTAAGGGTTCCTTCAAGTACGCCTGGGTTCTTG
ACAAGCTCAAGGCCGAGCGTGAGCGTGGTATCACCATCGATATCGCTCTCTGGAAGTTCGAGACTCCTCG
CTACTATGTCACCGTCATTGGTATGTTGTCGCCCATGCTTCATTCTTCTTCCTCGTACTAACACATCACT
CAGACGCTCCCGGTCACCGTGATTTCATCAAGAACA
>JR04 PP835906 F. concentricum
AGACTCACCTTAACGTCGTCGTCATCGGCCACGTCGACTCTGGCAAGTCGACCACTGTGAGTACTACCCT
TGACGATGAGCTTATCTGCCATCGTAATCCTGACCAAGATCTGGCGGGGTGTATCTCAAAAGACAACATG
CTGACATAGCTTCACAGACCGGTCACTTGATCTACCAGTGCGGTGGTATCGACAAGCGAACCATCGAGAA
GTTCGAGAAGGTTAGTCTCCCTTCGATCGCGCGTCCTTTGCCCATCGATTTTCCCCTACGACTCGAAACG
TGCCCGCTACCCCGCTCGAGACCAAAAATTTTGCGATATGACCGTAATTTTTTTGGTGGGGCATTTACCC
CGCCACTCGAGCGATGGGCGCGTTTGCCCTCTCCACAATCTCAATGAGCGCATCGTCACGTGCCAAGTAG
TCACTAACCATCCGACAATAGGAAGCCGCTGAGCTCGGTAAGGGTTCCTTCAAGTACGCCTGGGTTCTTG
ACAAGCTCAAGGCCGAGCGTGAGCGTGGTATCACCATCGATATCGCTCTCTGGAAGTTCGAGACTCCTCG
CTACTATGTCACCGTCATTGGTATGTTGTCGCCCATGCTTCATTCTTCTTCCTCGTACTAACACATCACT
CAGACGCTCCCGGTCACCGTGATTTCATCAAGAACA
>JR05 PP842020 F. concentricum
AGACTCACCTTAACGTCGTCGTCATCGGCCACGTCGACTCTGGCAAGTCGACCACTGTGAGTACTACCCT
TGACGATGAGCTTATCTGCCATCGTAATCCTGACCAAGATCTGGCGGGGTGTATCTCAAAAGACAACATG
CTGACATAGCTTCACAGACCGGTCACTTGATCTACCAGTGCGGTGGTATCGACAAGCGAACCATCGAGAA
GTTCGAGAAGGTTAGTCTCCCTTCGATCGCGCGTCCTTTGCCCATCGATTTTCCCCTACGACTCGAAACG
TGCCCGCTACCCCGCTCGAGACCAAAAATTTTGCGATATGACCGTAATTTTTTTGGTGGGGCATTTACCC
CGCCACTCGAGCGATGGGCGCGTTTGCCCTCTCCACAATCTCAATGAGCGCATCGTCACGTGCCAAGTAG
TCACTAACCATCCGACAATAGGAAGCCGCTGAGCTCGGTAAGGGTTCCTTCAAGTACGCCTGGGTTCTTG
ACAAGCTCAAGGCCGAGCGTGAGCGTGGTATCACCATCGATATCGCTCTCTGGAAGTTCGAGACTCCTCG
CTACTATGTCACCGTCATTGGTATGTTGTCGCCCATGCTTCATTCTTCTTCCTCGTACTAACACATCACT
CAGACGCTCCCGGTCACCGTGATTTCATCAAGAACA
>JR06 PP754860 Fov
GACTCACCTTAACGTCGTCGTCATCGGCCACGTCGACTCTGGCAAGTCGACCACTGTGAGTACTCTCCTC
GACAATGAGCTTATCTGCCATCGTCAATCCCGACCAAGACCTGGTGGGGTATTTCTCAAAGTCAACATAC
TGACATCGTTTCACAGACCGGTCACTTGATCTACCAGTGCGGTGGTATCGATAAGCGAACCATCGAGAAG
TTCGAGAAGGTTAGTCACTTTCCCTTCGATCGCGCGTCCTTTGCCCATCGATTTCCCCTACGACTCGAAA
CGTGCCCGCTACCCCGCTCGAGACCAAAAATTTTGCAATATGACTGTAATTTTTTTTGGTGGGGCACTTA
CCCCGCCACTTGAGCGACGGGAGCGTTTGCCCTCTTAACCATTCTCACAACCTCAATGAGTGCGTCGTCA
CGTGTCAAGTAGTCACTAACCATTCAACAATAGGAAGCCGCTGAGCTCGGTAAGGGTTCCTTCAAGTACG
CCTGGGTTCTTGACAAGCTCAAGGCCGAGCGTGAGCGTGGTATCACCATCGATATTGCTCTCTGGAAGTT
CGAGACTCCTCGCTACTATGTCACCGTCATTGGTATGTTGTCGCTCATGCTTCATTCTACTTCTCTTCGT
ACTAACATATCACTCAGACGCTCCCGGTCACCGTGATTTCATCAAGAACATGAT 
>JR07 PP835908 Fov
CAAGACTCACCTTAACGTCGTCGTCATCGGCCACGTCGACTCTGGCAAGTCGACCACTGTGAGTACTTTC
CTCGACAATGAGCTTATCTGCCATCGTCAATCCCGACCAAGACCTGGTGGGGTATTTCTCAAAGTCAACA
TACTGACATCGTTTCACAGACCGGTCACTTGATCTACCAGTGCGGTGGTATCGATAAGCGAACCATCGAG
AAGTTCGAGAAGGTTAGTCACTTTCCCTTCGATCGCGCGTCCTTTGCCCATCGATTTCCCCTACGACTCG
AAACGTGCCCGCTACCCCGCTCGAGACCAAAAATTTTGCAATATGACTGTAATTTTTTTGGTGGGGCACT
TACCCCGCCACTTGAGCGACGGGAGCGTTTGCCCTCTTACCATTCTCACAACCTCAATGAGTGCGTCGTC
ACGTGTCAAGTAGTCACTAACCATTCAACAATAGGAAGCCGCTGAGCTCGGTAAGGGTTCCTTCAAGTAC
GCCTGGGTTCTTGACAAGCTCAAGGCCGAGCGTGAGCGTGGTATCACCATCGATATTGCTCTCTGGAAGT
TCGAGACTCCTCGCTACTATGTCACCGTCATTGGTATGTTGTCGCTCATGCTTCATTCTACTTCTCTTCG
TACTAACATATCACTCAGACGCTCCCGGTCACCGTGATTTCATCAAGAACATGAT
>JR08 PP778402 F. solani
AAGACTCACCTCAACGTCGTCGTCATCGGCCACGTCGACTCTGGCAAGTCGACCACCGTAAGTCAAACCC
TCATCGCGATCTACTTATCTCGGGTCGTGGAACCCCGCCTGGCATCTCGGGCGGGGTATTCATCATTCAC
TTCATGCTGACAATCATCTACAGACCGGTCACTTGATCTACCAGTGCGGTGGTATCGACAAGCGAACCAT
CGAGAAGTTCGAGAAGGTTGGTGACATCTCCCCCGATCGCGCCTTGCTATTCCACATCGAATCCCCTCCC
TCGCGATACGCTCTGCGCCCGCTTCTCCCGAGTTCCAAAATTTTTGCGGTCCGACCGTAATTTTTTTGGT
GGGGCATTTACCCCGCCACTCGGGCGACGTTGGACAAAGCCCTGATCCCTGCACACAAAAACACCAAACC
CTCTTGGCGCGCATCATCACGTGGTTCACAACAGACGCTAACCGGTCCAACAATAGGAAGCCGCTGAGCT
CGGTAAGGGTTCCTTCAAGTACGCCTGGGTCCTTGACAAGCTCAAGGCCGAGCGTGAGCGTGGTATCACC
ATCGACATTGCCCTCTGGAAGTTCGAGACTCCCCGCTACTATGTCACCGTCATTGGTATGTTGCTGTCAC
CTCTCACACATGTCTCACCACTAACAATCAACAGACGCCCCCGGCCACCGTGACTTCATCAAG 
>JR10 PP778403 F. solani
AAGACTCACCTCAACGTCGTCGTCATCGGCCACGTCGACTCTGGCAAGTCGACCACCGTAAGTCAAACCC
TCATCGCGATCTACTTATCTCGGGTCGTGGAACCCCGCCTGGCATCTCGGGCGGGGTATTCATCATTCAC
TTCATGCTGACAATCATCTACAGACCGGTCACTTGATCTACCAGTGCGGTGGTATCGACAAGCGAACCAT
CGAGAAGTTCGAGAAGGTTGGTGACATCTCCCCCGATCGCGCCTTGCTATTCCACATCGAATCCCCTCCC
TCGCGATACGCTCTGCGCCCGCTTCTCCCGAGTTCCAAAATTTTTGCGGTCCGACCGTAATTTTTTTGGT
GGGGCATTTACCCCGCCACTCGGGCGACGTTGGACAAAGCCCTGATCCCTGCACACAAAAACACCAAACC
CTCTTGGCGCGCATCATCACGTGGTTCACAACAGACGCTAACCGGTCCAACAATAGGAAGCCGCTGAGCT
CGGTAAGGGTTCCTTCAAGTACGCCTGGGTCCTTGACAAGCTCAAGGCCGAGCGTGAGCGTGGTATCACC
ATCGACATTGCCCTCTGGAAGTTCGAGACTCCCCGCTACTATGTCACCGTCATTGGTATGTTGCTGTCAC
CTCTCACACATGTCTCACCACTAACAATCAACAGACGCCCCCGGCCACCGTGACTTCATCAAG
>JR11 PP835900 Clonostachys sp.
TATGGGTAAGGAGGACAAGACTCACATCAACGTCGTCGTTATCGGCCACGTCGACTCTGGCAAGTCGACC
ACCACTGTACGTCCTCCTCGACCATCAACTCGAAGCAACACAACCTAACCACACACAGGGTCACTTGATC
TACCAGTGCGGTGGTATCGACAAGCGTACCATCGAGAAGTTCGAGAAGGAGGCTGCAGAGCTCGGTTTGT
GACATCCAAAACGCCCCAATATGGCTCGTTCAAGTATTTGCTAACGCCAATGACAGGCAAGGGCTCGTTT
AAATACGCATGCATGGCATTCCCGTTCTTTTCTTCAAAAAACGTGTTGCTAACGATTTTGCAGGGGTTCT
TGACAAGCTCAAGGCCGAGCGTGAGCGTGGTATCACCATCGACATTGCTCTCTGGAAGTTCGAGACTCCC
AAGTACTATGTCACCGTCATTGGTAAGCTCCACTCTACCCCGAAAATCGAAAAAAGAGCTGCGGAAAACT
TTTCCCGGATTTTTTTCTGATTTTTTTGGGTTGGTGTTTCTAACGAATCTCAGACGCTCCCGGTCACCGT
GACTTCATCAAGAACATGAT
>JR12 PP835901 Colletotrichum graminicola 
ACAAGACTCACATCAAAGTCGTCGTCATCGGCCACGTCGACTCTGGCAAGTCGACCACCACTGTACGTCC
TGTCCTACGACCAACCCGAAACAACACACTCTAACAACACACAACAGGGTCACTTGATCTACCAGTGCGG
TGGTATCGACAAGCGTACCATCGAGAAGTTCGAGAAGGAGGCTGCAGAGCTCGGTTAGTGACATTCAAAA
CGCCTCAATATGGCTCTTTCAAGTATCTTCTAACGCAAATAACAGGCAAGGGCTCGTTCAAGTACGCATG
TAGGCATTAACTCGTTTTTTCTCCAAAAACGCTTTTTCTGACGATTTTGCAGGGGTTCTTGACAAGCTCA
AGGCCGAGCGTGAGCGTGGTATCACCATCGACATTGCTCTCTGGAAGTTCGAGACTCCCAAGTACTATGT
CACCGTCATTGGTAAGCTCCACTCTTTCCCGAAAATCGAAAAAAGAGCTGCGGAAAACTTTTCCCGGATT
TTTTCTGATTTTTCTTGATTTTTTTGGGTTGGTGTTTCTAACGCATGTCAGACGCTCCCGGTCACCGTGA
CTTCATCAAGAACATGAT
>JR13 PP835909 F. oxysporum f. sp. radicis-lycopersici
CAAGACTCACCTTAACGTCGTCGTCATCGGCCACGTCGACTCTGGCAAGTCGACCACTGTGAGTACTTTC
CTCGACAATGAGCTTATCTGCCATCGTCAATCCCGACCAAGACCTGGTGGGGTATTTCTCAAAGTCAACA
TACTGACATCGTTTCACAGACCGGTCACTTGATCTACCAGTGCGGTGGTATCGATAAGCGAACCATCGAG
AAGTTCGAGAAGGTTAGTCACTTTCCCTTCGATCGCGCGTCCTTTGCCCATCGATTTCCCCTACGACTCG
AAACGTGCCCGCTACCCCGCTCGAGACCAAAAATTTTGCAATATGACTGTAATTTTTTTGGTGGGGCACT
TACCCCGCCACTTGAGCGACGGGAGCGTTTGCCCTCTTACCATTCTCACAACCTCAATGAGTGCGTCGTC
ACGTGTCAAGTAGTCACTAACCATTCAACAATAGGAAGCCGCTGAGCTCGGTAAGGGTTCCTTCAAGTAC
GCCTGGGTTCTTGACAAGCTCAAGGCCGAGCGTGAGCGTGGTATCACCATCGATATTGCTCTCTGGAAGT
TCGAGACTCCTCGCTACTATGTCACCGTCATTGGTATGTTGTCGCTCATGCTTCATTCTACTTCTCTTCG
TACTAACATATCACTCAGACGCTCCCGGTCACCGTGATTTCATCAAGAACATGAT
>JR14 PP748404 F. solani
AAGACTCACCTCAAAGTCGTCGTCATCGGCCACGTCGACTCTGGCAAGTCGACCACCGTAAGTCAAACCC
TCATCGCGATCTACTTATCTCGGGTCGTGGAACCCCGCCTGGCATCTCGGGCGGGGTATTCATCATTCAC
TTCATGCTGACAATCATCTACAGACCGGTCACTTGATCTACCAGTGCGGTGGTATCGACAAGCGAACCAT
CGAGAAGTTCGAGAAGGTTGGTGACATCTCCCCCGATCGCGCCTTGCTATTCCACATCGAATCCCCTCCC
TCGCGATACGCTCTGCGCCCGCTTCTCCCGAGTTCCAAAATTTTTGCGGTCCGACCGTAATTTTTTTGGT
GGGGCATTTACCCCGCCACTCGGGCGACGTTGGACAAAGCCCTGATCCCTGCACACAAAAACACCAAACC
CTCTTGGCGCGCATCATCACGTGGTTCACAACAGACGCTAACCGGTCCAACAATAGGAAGCCGCTGAGCT
CGGTAAGGGTTCCTTCAAGTACGCCTGGGTCCTTGACAAGCTCAAGGCCGAGCGTGAGCGTGGTATCACC
ATCGACATTGCCCTCTGGAAGTTCGAGACTCCCCGCTACTATGTCACCGTCATTGGTATGTTGCTGTCAC
CTCTCACACATGTCTCACCACTAACAATCAACAGACGCCCCCGGCCACCGTGACTTCATCAAG
>JR15 PP835910 Fov
CAAGACTCACCTTAACGTCGTCGTCATCGGCCACGTCGACTCTGGCAAGTCGACCACTGTGAGTACTTTC
CTCGACAATGAGCTTATCTGCCATCGTCAATCCCGACCAAGATGTGGCGGGGTATTTCTCAAAGTCAACA
TATTGACATCGTTTCACAGACCGGTCACTTGATCTACCAGTGCGGTGGTATCGACAAGCGAACCATCGAG
AAGTTCGAGAAGGTTAGTCACTTTCCCTTCGATCGCGCGTCCTTTGCCCATCGATTTACCCTACGACTCG
AAACATGCCCGCTACCCCGCTCGAGACCAAAAATTTTGCAATATGACCGTAATTTTTTTGGTGGGGCACT
TACCCCGCCACTTGAGCGACGGAAGCGTTTGCCCTCTTACCATTCTCAAAACCTCAATGAGTGCGTTGTC
ACGTGTCAAGCAGTCACTAACCATTCAACAATAGGAAGCCGCTGAGCTCGGTAAGGGTTCCTTCAAGTAC
GCCTGGGTTCTTGACAAGCTCAAGGCCGAGCGTGAGCGTGGTATCACCATCGATATTGCTCTCTGGAAGT
TCGAGACTCCTCGCTACTATGTCACCGTCATTGGTATGTTGTCGCTCATGCTTCATTCTACTTCTCTTCG
TACTAACATATCACTCAGACGCTCCCGGTCACCGTGATTTCATCAAGAACATGAT
>JR16 PP754861 Fov
GACTCACCTTAAAGTCGTCGTCATCGGCCACGTCGACTCTGGCAAGTCGACCACTGTGAGTACTCTCCTC
GACAATGAGCTTATCTGCCATCGTCAATCCCGACCAAGACCTGGTGGGGTATTTCTCAAAGTCAACATAC
TGACATCGTTTCACAGACCGGTCACTTGATCTACCAGTGCGGTGGTATCGATAAGCGAACCATCGAGAAG
TTCGAGAAGGTTAGTCACTTTCCCTTCGATCGCGCGTCCTTTGCCCATCGATTTCCCCTACGACTCGAAA
CGTGCCCGCTACCCCGCTCGAGACCAAAAATTTTGCAATATGACTGTAATTTTTTTTGGTGGGGCACTTA
CCCCGCCACTTGAGCGACGGGAGCGTTTGCCCTCTTAACCATTCTCACAACCTCAATGAGTGCGTCGTCA
CGTGTCAAGTAGTCACTAACCATTCAACAATAGGAAGCCGCTGAGCTCGGTAAGGGTTCCTTCAAGTACG
CCTGGGTTCTTGACAAGCTCAAGGCCGAGCGTGAGCGTGGTATCACCATCGATATTGCTCTCTGGAAGTT
CGAGACTCCTCGCTACTATGTCACCGTCATTGGTATGTTGTCGCTCATGCTTCATTCTACTTCTCTTCGT
ACTAACATATCACTCAGACGCTCCCGGTCACCGTGATTTCATCAAGAACATGAT
>JR17 PP835911 F. oxysporum f. sp. radicis-lycopersici
CAAGACTCACCTTAACGTCGTCGTCATCGGCCACGTCGACTCTGGCAAGTCGACCACTGTGAGTACTTTC
CTCGACAATGAGCTTATCTGCCATCGTCAATCCCGACCAAGACCTGGTGGGGTATTTCTCAAAGTCAACA
TACTGACATCGTTTCACAGACCGGTCACTTGATCTACCAGTGCGGTGGTATCGATAAGCGAACCATCGAG
AAGTTCGAGAAGGTTAGTCACTTTCCCTTCGATCGCGCGTCCTTTGCCCATCGATTTCCCCTACGACTCG
AAACGTGCCCGCTACCCCGCTCGAGACCAAAAATTTTGCAATATGACTGTAATTTTTTTGGTGGGGCACT
TACCCCGCCACTTGAGCGACGGGAGCGTTTGCCCTCTTACCATTCTCACAACCTCAATGAGTGCGTCGTC
ACGTGTCAAGTAGTCACTAACCATTCAACAATAGGAAGCCGCTGAGCTCGGTAAGGGTTCCTTCAAGTAC
GCCTGGGTTCTTGACAAGCTCAAGGCCGAGCGTGAGCGTGGTATCACCATCGATATTGCTCTCTGGAAGT
TCGAGACTCCTCGCTACTATGTCACCGTCATTGGTATGTTGTCGCTCATGCTTCATTCTACTTCTCTTCG
TACTAACATATCACTCAGACGCTCCCGGTCACCGTGATTTCATCAAGAACATGAT
>JR18 PP835902 Clonostachys sp.
AGGAGGACAAGACTCACATCAACGTCGTCGTTATCGGCCACGTCGACTCTGGCAAGTCGACCACCACTGT
ACGTCCTCCTCGACCATCAACTCGAAGCAACACAACCTAACCACACACAGGGTCACTTGATCTACCAGTG
CGGTGGTATCGACAAGCGTACCATCGAGAAGTTCGAGAAGGAGGCTGCAGAGCTCGGTTTGTGACATCCA
AAACGCCCCAATATGGCTCGTTCAAGTATTTGCTAACGCCAATGACAGGCAAGGGCTCGTTTAAATACGC
ATGCATGGCATTCCCGTTCTTTTCTTCAAAAAACGTGTTGCTAACGATTTTGCAGGGGTTCTTGACAAGC
TCAAGGCCGAGCGTGAGCGTGGTATCACCATCGACATTGCTCTCTGGAAGTTCGAGACTCCCAAGTACTA
TGTCACCGTCATTGGTAAGCTCCACTCTACCCCGAAAATCGAAAAAAGAGCTGCGGAAAACTTTTCCCGG
ATTTTTTTCTGATTTTTTTGGGTTGGTGTTTCTAACGAATCTCAGACGCTCCCGGTCACCGTGACTTCAT
CAAGAACATGAT
>JR19 PP778405 F. solani
AAGACTCACCTCAAAGTCGTCGTCATCGGCCACGTCGACTCTGGCAAGTCGACCACCGTAAGTCAAACCC
TCATCGCGATCTACTTATCTCGGGTCGTGGAACCCCGCCTGGCATCTCGGGCGGGGTATTCATCATTCAC
TTCATGCTGACAATCATCTACAGACCGGTCACTTGATCTACCAGTGCGGTGGTATCGACAAGCGAACCAT
CGAGAAGTTCGAGAAGGTTGGTGACATCTCCCCCGATCGCGCCTTGCTATTCCACATCGAATCCCCTCCC
TCGCGATACGCTCTGCGCCCGCTTCTCCCGAGTTCCAAAATTTTTGCGGTCCGACCGTAATTTTTTTGGT
GGGGCATTTACCCCGCCACTCGGGCGACGTTGGACAAAGCCCTGATCCCTGCACACAAAAACACCAAACC
CTCTTGGCGCGCATCATCACGTGGTTCACAACAGACGCTAACCGGTCCAACAATAGGAAGCCGCTGAGCT
CGGTAAGGGTTCCTTCAAGTACGCCTGGGTCCTTGACAAGCTCAAGGCCGAGCGTGAGCGTGGTATCACC
ATCGACATTGCCCTCTGGAAGTTCGAGACTCCCCGCTACTATGTCACCGTCATTGGTATGTTGCTGTCAC
CTCTCACACATGTCTCACCACTAACAATCAACAGACGCCCCCGGCCACCGTGACTTCATCAAG
>JR22 PP778407 F. pseudocircinatum
GACAAGACTCACCTTAACGTCGTCGTCATCGGCCACGTCGACTCTGGCAAGTCGACCACTGTGAGTACTA
CCCTCGACGATGAGCTTATCTGCCATCGTAATCCCGACTAAAACCTGGCGGGGTATTTCTCAAAAGCCAA
CATGCTGACATCACTTCACAGACCGGTCACTTGATCTACCAGTGCGGTGGTATCGACAAGCGAACCATCG
AGAAGTTCGAGAAGGTTAGTCACTTTCCCTTCGATCGCGCGTCCTTTGTCCATCGATTTCCCCTACGACT
CGAAACGTGCCCGCTACCCCGCTCGAGTCCAAAAATTTTGCGATATGACCGTAATTTTTTTGGTGGGGCA
TTTACCCCGCCACTCGAGCGGCGCGTTTTTGCCCTCTCCCATTCCACAACCTCACTGAGCGCATCGTCAC
GTGTCAAGCAGTCACTAACAGTTCGACAATAGGAAGCCGCTGAGCTCGGTAAGGGTTCCTTCAAGTACGC
CTGGGTTCTTGACAAGCTCAAGGCCGAGCGTGAGCGTGGTATCACCATTGATATTGCTCTCTGGAAGTTC
GAGACTCCTCGCTACTATGTCACCGTCATTGGTATGTTGTCGCTCATGCGCCGTTCTACATCTCTTACTA
ACATGACACTCAGACGCTCCCGGTCACCGTGATTTCATCAAGAACATGAT
>JR23 PP778408 F. pseudocircinatum
GACAAGACTCACCTTAACGTCGTCGTCATCGGCCACGTCGACTCTGGCAAGTCGACCACTGTGAGTACTA
CCCTCGACGATGAGCTTATCTGCCATCGTAATCCCGACTAAAACCTGGCGGGGTATTTCTCAAAAGCCAA
CATGCTGACATCACTTCACAGACCGGTCACTTGATCTACCAGTGCGGTGGTATCGACAAGCGAACCATCG
AGAAGTTCGAGAAGGTTAGTCACTTTCCCTTCGATCGCGCGTCCTTTGTCCATCGATTTCCCCTACGACT
CGAAACGTGCCCGCTACCCCGCTCGAGTCCAAAAATTTTGCGATATGACCGTAATTTTTTTGGTGGGGCA
TTTACCCCGCCACTCGAGCGGCGCGTTTTTGCCCTCTCCCATTCCACAACCTCACTGAGCGCATCGTCAC
GTGTCAAGCAGTCACTAACAGTTCGACAATAGGAAGCCGCTGAGCTCGGTAAGGGTTCCTTCAAGTACGC
CTGGGTTCTTGACAAGCTCAAGGCCGAGCGTGAGCGTGGTATCACCATTGATATTGCTCTCTGGAAGTTC
GAGACTCCTCGCTACTATGTCACCGTCATTGGTATGTTGTCGCTCATGCGCCGTTCTACATCTCTTACTA
ACATGACACTCAGACGCTCCCGGTCACCGTGATTTCATCAAGAACATGAT
>JR24 PP778409 F. pseudocircinatum
GACAAGACTCACCTTAACGTCGTCGTCATCGGCCACGTCGACTCTGGCAAGTCGACCACTGTGAGTACTA
CCCTCGACGATGAGCTTATCTGCCATCGTAATCCCGACTAAAACCTGGCGGGGTATTTCTCAAAAGCCAA
CATGCTGACATCACTTCACAGACCGGTCACTTGATCTACCAGTGCGGTGGTATCGACAAGCGAACCATCG
AGAAGTTCGAGAAGGTTAGTCACTTTCCCTTCGATCGCGCGTCCTTTGTCCATCGATTTCCCCTACGACT
CGAAACGTGCCCGCTACCCCGCTCGAGTCCAAAAATTTTGCGATATGACCGTAATTTTTTTGGTGGGGCA
TTTACCCCGCCACTCGAGCGGCGCGTTTTTGCCCTCTCCCATTCCACAACCTCACTGAGCGCATCGTCAC
GTGTCAAGCAGTCACTAACAGTTCGACAATAGGAAGCCGCTGAGCTCGGTAAGGGTTCCTTCAAGTACGC
CTGGGTTCTTGACAAGCTCAAGGCCGAGCGTGAGCGTGGTATCACCATTGATATTGCTCTCTGGAAGTTC
GAGACTCCTCGCTACTATGTCACCGTCATTGGTATGTTGTCGCTCATGCGCCGTTCTACATCTCTTACTA
ACATGACACTCAGACGCTCCCGGTCACCGTGATTTCATCAAGAACATGAT
>JR25 PP778410 F. pseudocircinatum
GACAAGACTCACCTTAACGTCGTCGTCATCGGCCACGTCGACTCTGGCAAGTCGACCACTGTGAGTACTA
CCCTCGACGATGAGCTTATCTGCCATCGTAATCCCGACTAAAACCTGGCGGGGTATTTCTCAAAAGCCAA
CATGCTGACATCACTTCACAGACCGGTCACTTGATCTACCAGTGCGGTGGTATCGACAAGCGAACCATCG
AGAAGTTCGAGAAGGTTAGTCACTTTCCCTTCGATCGCGCGTCCTTTGTCCATCGATTTCCCCTACGACT
CGAAACGTGCCCGCTACCCCGCTCGAGTCCAAAAATTTTGCGATATGACCGTAATTTTTTTGGTGGGGCA
TTTACCCCGCCACTCGAGCGGCGCGTTTTTGCCCTCTCCCATTCCACAACCTCACTGAGCGCATCGTCAC
GTGTCAAGCAGTCACTAACAGTTCGACAATAGGAAGCCGCTGAGCTCGGTAAGGGTTCCTTCAAGTACGC
CTGGGTTCTTGACAAGCTCAAGGCCGAGCGTGAGCGTGGTATCACCATTGATATTGCTCTCTGGAAGTTC
GAGACTCCTCGCTACTATGTCACCGTCATTGGTATGTTGTCGCTCATGCGCCGTTCTACATCTCTTACTA
ACATGACACTCAGACGCTCCCGGTCACCGTGATTTCATCAAGAACATGAT
>JR26 PP754862 Fov
GACTCACCTTAAAGTCGTCGTCATCGGCCACGTCGACTCTGGCAAGTCGACCACTGTGAGTACTCTCCTC
GACAATGAGCTTATCTGCCATCGTCAATCCCGACCAAGACCTGGTGGGGTATTTCTCAAAGTCAACATAC
TGACATCGTTTCACAGACCGGTCACTTGATCTACCAGTGCGGTGGTATCGATAAGCGAACCATCGAGAAG
TTCGAGAAGGTTAGTCACTTTCCCTTCGATCGCGCGTCCTTTGCCCATCGATTTCCCCTACGACTCGAAA
CGTGCCCGCTACCCCGCTCGAGACCAAAAATTTTGCAATATGACTGTAATTTTTTTTGGTGGGGCACTTA
CCCCGCCACTTGAGCGACGGGAGCGTTTGCCCTCTTAACCATTCTCACAACCTCAATGAGTGCGTCGTCA
CGTGTCAAGTAGTCACTAACCATTCAACAATAGGAAGCCGCTGAGCTCGGTAAGGGTTCCTTCAAGTACG
CCTGGGTTCTTGACAAGCTCAAGGCCGAGCGTGAGCGTGGTATCACCATCGATATTGCTCTCTGGAAGTT
CGAGACTCCTCGCTACTATGTCACCGTCATTGGTATGTTGTCGCTCATGCTTCATTCTACTTCTCTTCGT
ACTAACATATCACTCAGACGCTCCCGGTCACCGTGATTTCATCAAGAACATGAT
>JR27 PP835903 Colletocrichum sp.
AGTCTCGAACTTCCAGAGAGCAATGTCGATGGTGATACCACGCTCACGCTCGGCCTTGAGCTTGTCAAGA
ACCCCTGCAAAATCGTTAGCAACACGTTTTTTGAAGAAAAGAACGGGAATGCCATGCATGCGTATTTAAA
CGAGCCCTTGCCTGTCATTGGCGTTAGCAAATACTTGAACGAGCCATATTGGGGCGTTTTGGATGTCACA
AACCGAGCTCTGCAGCCTCCTTCTCGAACTTCTCGATGGTACGCTTGTCGATACCACCGCACTGGTAGAT
CAAGTGACCCTGTGTGTGGTTAGGTTGTGTTGCTTCGAGTTGATGGTCGAGGAGGACGTACAGTGGTGGT
CGACTTGCCAGAGTCGACGTGGCCGATAACGACGACGTTGATGTGAGTCTTGTCCTCCTTACCCAT
>JR28 PP754863 Fov
GACTCACCTTAAAGTCGTCGTCATCGGCCACGTCGACTCTGGCAAGTCGACCACTGTGAGTACTCTCCTC
GACAATGAGCTTATCTGCCATCGTCAATCCCGACCAAGACCTGGTGGGGTATTTCTCAAAGTCAACATAC
TGACATCGTTTCACAGACCGGTCACTTGATCTACCAGTGCGGTGGTATCGATAAGCGAACCATCGAGAAG
TTCGAGAAGGTTAGTCACTTTCCCTTCGATCGCGCGTCCTTTGCCCATCGATTTCCCCTACGACTCGAAA
CGTGCCCGCTACCCCGCTCGAGACCAAAAATTTTGCAATATGACTGTAATTTTTTTTGGTGGGGCACTTA
CCCCGCCACTTGAGCGACGGGAGCGTTTGCCCTCTTAACCATTCTCACAACCTCAATGAGTGCGTCGTCA
CGTGTCAAGTAGTCACTAACCATTCAACAATAGGAAGCCGCTGAGCTCGGTAAGGGTTCCTTCAAGTACG
CCTGGGTTCTTGACAAGCTCAAGGCCGAGCGTGAGCGTGGTATCACCATCGATATTGCTCTCTGGAAGTT
CGAGACTCCTCGCTACTATGTCACCGTCATTGGTATGTTGTCGCTCATGCTTCATTCTACTTCTCTTCGT
ACTAACATATCACTCAGACGCTCCCGGTCACCGTGATTTCATCAAGAACATGAT
>JR29 PP835912 F. oxysporum f. sp. radicis-lycopersici
CAAGACTCACCTTAACGTCGTCGTCATCGGCCACGTCGACTCTGGCAAGTCGACCACTGTGAGTACTTTC
CTCGACAATGAGCTTATCTGCCATCGTCAATCCCGACCAAGACCTGGTGGGGTATTTCTCAAAGTCAACA
TACTGACATCGTTTCACAGACCGGTCACTTGATCTACCAGTGCGGTGGTATCGATAAGCGAACCATCGAG
AAGTTCGAGAAGGTTAGTCACTTTCCCTTCGATCGCGCGTCCTTTGCCCATCGATTTCCCCTACGACTCG
AAACGTGCCCGCTACCCCGCTCGAGACCAAAAATTTTGCAATATGACTGTAATTTTTTTGGTGGGGCACT
TACCCCGCCACTTGAGCGACGGGAGCGTTTGCCCTCTTACCATTCTCACAACCTCAATGAGTGCGTCGTC
ACGTGTCAAGTAGTCACTAACCATTCAACAATAGGAAGCCGCTGAGCTCGGTAAGGGTTCCTTCAAGTAC
GCCTGGGTTCTTGACAAGCTCAAGGCCGAGCGTGAGCGTGGTATCACCATCGATATTGCTCTCTGGAAGT
TCGAGACTCCTCGCTACTATGTCACCGTCATTGGTATGTTGTCGCTCATGCTTCATTCTACTTCTCTTCG
TACTAACATATCACTCAGACGCTCCCGGTCACCGTGATTTCATCAAGAACATGAT
>JR30 PP754864 Fov
GACTCACCTTAAAGTCGTCGTCATCGGCCACGTCGACTCTGGCAAGTCGACCACTGTGAGTACTCTCCTC
GACAATGAGCTTATCTGCCATCGTCAATCCCGACCAAGACCTGGTGGGGTATTTCTCAAAGTCAACATAC
TGACATCGTTTCACAGACCGGTCACTTGATCTACCAGTGCGGTGGTATCGATAAGCGAACCATCGAGAAG
TTCGAGAAGGTTAGTCACTTTCCCTTCGATCGCGCGTCCTTTGCCCATCGATTTCCCCTACGACTCGAAA
CGTGCCCGCTACCCCGCTCGAGACCAAAAATTTTGCAATATGACTGTAATTTTTTTTGGTGGGGCACTTA
CCCCGCCACTTGAGCGACGGGAGCGTTTGCCCTCTTAACCATTCTCACAACCTCAATGAGTGCGTCGTCA
CGTGTCAAGTAGTCACTAACCATTCAACAATAGGAAGCCGCTGAGCTCGGTAAGGGTTCCTTCAAGTACG
CCTGGGTTCTTGACAAGCTCAAGGCCGAGCGTGAGCGTGGTATCACCATCGATATTGCTCTCTGGAAGTT
CGAGACTCCTCGCTACTATGTCACCGTCATTGGTATGTTGTCGCTCATGCTTCATTCTACTTCTCTTCGT
ACTAACATATCACTCAGACGCTCCCGGTCACCGTGATTTCATCAAGAACATGAT 
>JR31 PP778406 F. solani
AAGACTCACCTCAAAGTCGTCGTCATCGGCCACGTCGACTCTGGCAAGTCGACCACCGTAAGTCAAACCC
TCATCGCGATCTACTTATCTCGGGTCGTGGAACCCCGCCTGGCATCTCGGGCGGGGTATTCATCATTCAC
TTCATGCTGACAATCATCTACAGACCGGTCACTTGATCTACCAGTGCGGTGGTATCGACAAGCGAACCAT
CGAGAAGTTCGAGAAGGTTGGTGACATCTCCCCCGATCGCGCCTTGCTATTCCACATCGAATCCCCTCCC
TCGCGATACGCTCTGCGCCCGCTTCTCCCGAGTTCCAAAATTTTTGCGGTCCGACCGTAATTTTTTTGGT
GGGGCATTTACCCCGCCACTCGGGCGACGTTGGACAAAGCCCTGATCCCTGCACACAAAAACACCAAACC
CTCTTGGCGCGCATCATCACGTGGTTCACAACAGACGCTAACCGGTCCAACAATAGGAAGCCGCTGAGCT
CGGTAAGGGTTCCTTCAAGTACGCCTGGGTCCTTGACAAGCTCAAGGCCGAGCGTGAGCGTGGTATCACC
ATCGACATTGCCCTCTGGAAGTTCGAGACTCCCCGCTACTATGTCACCGTCATTGGTATGTTGCTGTCAC
CTCTCACACATGTCTCACCACTAACAATCAACAGACGCCCCCGGCCACCGTGACTTCATCAAG
